# Supplementary material for: Differential Expression of Non-Coding RNA Signatures in Thyroid Cancer between Two Ethnic Groups
Source: Curr Oncol. 2021 Sep 19;28(5):3610–28. doi: 10.3390/curroncol28050309 (PMC8482137; doi:10.3390/curroncol28050309)
Supplement: Supplementary file 1 [file curroncol-28-00309-s001.zip]

Archive with 1 entries (1 files):
- curroncol-1329583-supplementary.pdf
